# Supplementary material for: Isotopic variance among plant lipid homologues correlates with biodiversity patterns of their source communities
Source: PLoS One. 2019 Feb 27;14(2):e0212211. doi: 10.1371/journal.pone.0212211 (PMC6392421; doi:10.1371/journal.pone.0212211)
Supplement: S2 Table — (XLS) [file pone.0212211.s003.xls]

## Sheet: Sheet1 (2)
*		*			***			***		*		*		***		*		***		*		*		*		*		*		***		*		*		*		*		***		*
	Reference		Surface Material			Coordinates			Ecoregion {Source} Characteristics						STAR Characteristics				Species-Time-Area Relationships												Biomarker n-Alkane Characteristics										Fractional Plant Cover
			{Type }	{Sample}		{Latitude}	{Longitude}		{Name}c		Ssource {sp.}d		Asource {km2}e		ASTAR {km2}f		TSTAR {yr}g		z {SARslope}h		log {STR0.40}i		log {SAR0.25}j		log {SARz}k		log {STAR0.25}l		log {STARz}m		δ13C27o		δ13C29o		δ13C31o		δ13C33o		LEWISq		MODISfwoodyr		31fwoodyt
	Schefuß et al. (2003)		Dust	D11		6.29 °N	13.09 °W		Sahelian Acacia Savanna		1300		3053217		10000		10		0.4464		3.51394		2.49275		2.00475		3.26547		2.77746		-30.4		-31.2		-30.8		-28.9		2.25		0.59		0.509005
				D15		1.52 °N	0.60 °W																								-28.9		-31.3		-31.1		-28.7		2.55		0.52		0.534592
				D16		1.76 °N	1.64 °E																								-29		-31.5		-31.7		-30		2.65		0.64		0.585427
				D17		2.61 °N	6.54 °E																								-28.4		-30.449		-30.4		-29.05		2		0.605		0.474864
				D18		1.68 °N	7.97 °E																								-29		-31.4		-31.6		-29.5		2.55		0.64		0.577002
				D12		3.71 °N	10.23 °W		West Sudanian Savanna		2100		1638522		10000		10		0.4464		3.72222		2.76861		2.33369		3.50077		3.06586		-27.6		-30.4		-30.6		-28.8		2.95		0.624		0.49193
				D13		1.30 °N	6.94 °W																								-28.1		-30		-28.3		-26.7		3.25		0.24		0.301205
	Bezabih et al. (2011a)		Litter	MIX1		7.75 °N	38.67 °E		Ethiopian Montane Moorland		700		25154		0.001		10		0.3015		3.17815		0.927999		0.546868		2.43809		2.05696		-21.3		-22.5		-21.4		-22.5		1.15		0		6.67147e-05
				MIX2																											-21.4		-22.1		-21.6		-22.6		1.2		0		7.93504e-05
				MIX3																											-21.3		-21.7		-21.3		-22.7		1.4		0		0.000279064
				MIX4																											-21.2		-21.7		-21.6		-22.9		1.7		0		7.93504e-05
				MIX5																											-21.7		-22.4		-22		-23.1		1.4		0		0.00185302
	This study		Soil	DB64		3.85 °S	34.34 °E		Serengeti Volcanic Grassland		900		18029		0.01		50		0.3348		3.63383		1.39025		0.859743		3.66414		3.13364		-25.2		-25.75		-24.6		-22.249		3.2		0.11		0.0686207
				DB59X		3.88 °S	34.35 °E																								-23.8		-24.7		-24.149		-22.2		2.549		0.11		0.0504491
				DB70		3.38 °S	35.83 °E		Northern Acacia Bushland		1000		325951		0.01		50		0.3348		3.67959		1.12171		0.484597		3.71599		3.07888		-32.8		-33.9		-33.4		-32.9		1.649		0.7		0.722864
				DB71		3.42 °S	35.82 °E																								-32.7		-33.6		-33.8		-32		1.949		0.7		0.752892
				DB75		3.41 °S	35.81 °E																								-32.7		-33.4		-33		-31.7		1.749		0.7		0.691796
				DB55		3.48 °S	35.35 °E		Southern Acacia Bushland		2500		227783		0.01		50		0.3348		4.07753		1.55856		0.934642		4.11318		3.48926		-30.3		-32.449		-30.8		-28.35		4.05		0.44		0.509005
				DB56		3.48 °S	35.35 °E																								-30.8		-32.7		-31.1		-28.2		4.55		0.44		0.534592
				DB35		3.00 °S	35.33 °E																								-29.4		-31.9		-30.8		-27.5		4.35		0.4		0.509005
				DB36		3.00 °S	35.33 °E																								-29.1		-32.14		-30.4		-27.95		4.05		0.4		0.474864
				DB54		3.47 °S	35.35 °E																								-28.1		-29.5		-27.9		-25.6		3.949		0.21		0.270357
				DB34		2.99 °S	35.33 °E																								-27.6		-29.7		-27.2		-25.7		4.049		0.21		0.219032
	Unpublished (Cryer Thesis)		Soil	OR9		27.95 °S	17.48 °E		Kalahari Xeric Savanna		700		588118		0.01		50		0.3348		3.52469		0.902732		0.243881		3.56233		2.90348		-27.4		-29		-28.8		-28.1		1.649		0.37		0.341053
				OR3		28.95 °S	23.89 °E		Nama Karoo		1200		351112		0.01		50		0.3348		3.75877		1.19282		0.552966		3.79533		3.15548		-27		-29.1		-30.05		-26.5		3.55		0.42		0.445082
				OR8		29.51 °S	22.64 °E																								-26.5		-29.7		-29.1		-26.3		3.35		0.44		0.365536
				OR1		30.86 °S	27.41 °E		Highveld Grassalnd		1900		186165		0.01		50		0.3348		3.95834		1.46128		0.844792		3.99357		3.37708		-22.7		-25.4		-27		-26		4.25		0.26		0.205074
				OR5		30.67 °S	26.70 °E																								-29.5		-31.6		-30.7		-27.6		3.95		0.55		0.500468
				OR7		30.28 °S	26.65 °E																								-26.8		-28.6		-28.9		-24.7		4.15		0.33		0.34917
	Unpublished (Cryer Thesis)		River	OR11		29.13 °S	16.72 °E		Nama Karoo		1200		351112		5000		50		0.444404		3.75877		2.61756		2.2586		3.76772		3.40875		-26.1		-28.6		-26.6		-25.6		2.95		0.14		0.178205
				OR4		30.67 °S	26.70 °E		Highveld Grassalnd		1900		186165								3.95834		2.88602		2.58063		3.96595		3.66056		-28.5		-28.9		-28.5		-25.1		3.75		0.34		0.316986
	Kristen et al. (2010)		Lake	Tswaing		25.41 °S	28.08 °E		Southern African Bushveld		1500		2223106		5000		50		0.444404		3.85568		2.51409		1.99932		3.86851		3.35373		-24.9		-25.2		-24		-23.4		3.25		0.09		0.0450265
	Rommerskirchen et al. (2003)		Oceanrivera	GeoB 1710		23.43 °S	11.71 °E		Kalahari Acacia Woodland		1500		335478		5000		50		0.444404		3.85568		2.71942		2.3643		3.86453		3.50941		-28.5		-29.4		-27.1		-26.4		3.049		0.1749		0.212011
	Vogts et al. (2012)		Oceanrivera	GeoB 4917		11.90 °S	13.07 °E		Angolan Miombo Woodland		2300		660083		5000		50		0.4464		4.04132		2.90683		2.54946		4.05013		3.69276		-29.4		-29.6		-28.3		-26		3.649		0.2649		0.301205
	Wang et al. (2013)		Oceanrivera	GIK16160		18.24 °S	37.87 °E		Southern Miombo Woodland		2100		408275		5000		50		0.444404		4.00181		2.84422		2.47253		4.01107		3.63938		-31		-30.54		-29.9		-27.65		3.349		0.53		0.432372
	Vogts et al. (2012)		Oceanwindb	GeoB 3713		15.63 °S	11.58 °E		Angolan Miombo Woodland		2300		660083		10000		100		0.4464		4.16173		2.90683		2.54946		4.25271		3.89534		-30.1		-27.9		-27		-25.6		4.549		0.155		0.205074
				GeoB 3715		18.96 °S	11.06 °E		Kalahari Acacia Woodland		1500		335478		10000		100		0.4464		3.97609		2.79468		2.49503		4.05237		3.75273		-29.4		-28.2		-26.8		-25.7		3.749		0.19		0.191459
				GeoB 3706		22.72 °S	12.6 °E																								-28.9		-27.1		-25.2		-24.7		4.249		0.14		0.0967393
				GeoB 3705		24.30 °S	13.00 °E																								-28.8		-28.2		-25.6		-24.9		3.949		0.11		0.117855
				GeoB 3701		27.95 °S	14.00 °E																								-28.7		-28.6		-26.1		-24.9		3.749		0.22		0.146743
	Oceanrivera		Deep-sea sediments with abundant terrigenous material derived from riverine sources (Rommerskrichen et al. 2003, Vogts et al. 2012)
	Oceanwindb		Deep-sea sediments with abundant terrigenous material derived from aeolian sources (Dupont & Wyputta 2003, Schefuß et al. 2003, Vogts et al. 2012)
	{Name}c		Terrestrial African ecoregion names referenced to regional World Wildlife Fund data.
	Ssource {sp.}d		Working plant species richness estimates reported by previous studies (Kier et al. 2005, Küper et al. 2006)
	Asource {km2}e		Terrestrial African ecoregion areas referenced to regional World Wildlife Fund data (Kier et al. 2005).
	ASTAR {km2}f		Surface integration areas assigned from Sadler et al. (2015).
	TSTAR {yr}g		Timescales of formation or accumulation assigned from Romans et al. (2015).
	z {SARslope}h		Logrithmic slope (z) between species richness and the sample integration area calculated from Crawley & Harral (2001)
	log {STR0.40}i		Logrithmic slope (w) between species richness and time set to equal 0.40 (Adler & Lauenroth 2003)
	log {SAR0.25}j		Logrithmic slope (z) between species richness and the sample integration area set to equal 0.2502.
	log {SARz}k		Logrithmic slope (z) between species richness and the sample integration area calculated from Crawley & Harral (2001)
	log {STAR0.25}l		Logarithm of the rescaled Sraw estimate calculated with STR0.40, SAR0.25, and fitted interaction variable with slope (u) of 0.15 (Adler et al. 2005).
	log {STARz}m		Logarithm of the rescaled Sraw estimate calculated with STR0.40, SARz, and fitted interaction variable with slope (u) of 0.15 (Adler et al. 2005).
	ACLn {C27-33}		Average chain length calculated for serial (homologous) C27-C33 n-alkanes (SI Discussion 2)
	δ13C27/29/31/33o		Values reported in ‰ versus VPDB
	δ13CWMA {C27-33}p		Weighted-mean average δ13C value calculated for serial (homologous) C27-C33 n-alkanes (SI Discussion 2)
	LEWISq		Calculated for serial (homologous) C27–C33 n-alkanes
	MODISfwoodyr		MODIS Vegetation Continuous Fields (VCF) tree cover composite datasets averaged from 2000 to 2010 to develop gridded 30-m resolution estimates of fractional woody cover (SI Discussion 4)
	arcsin(sqrt{MODISfwoody})s		A common statistical transformation used to improve linearity in ecological datasets (Zuur et al. 2007)
	31fwoodyt		31fwoody = {sin (–1.8353 – 0.08538×δ13C31)}2
